# Supplementary material for: Anandamide Alters Barrier Integrity of Bovine Vascular Endothelial Cells during Endotoxin Challenge
Source: Antioxidants (Basel). 2022 Jul 27;11(8):1461. doi: 10.3390/antiox11081461 (PMC9405077; doi:10.3390/antiox11081461)
Supplement: Supplementary file 1 [file antioxidants-11-01461-s001.zip]

Archive with 1 entries (1 files):
- antioxidants-1792878-supplementary.pdf
